# Supplementary material for: ﻿Ictalurusnazas sp. nov., a new species of North American catfish (Siluriformes, Ictaluridae) from Mexico
Source: Zookeys. 2025 Aug 4;1248:33–51. doi: 10.3897/zookeys.1248.151641 (PMC12340532; doi:10.3897/zookeys.1248.151641)
Supplement: XML Treatment for Ictalurus nazas [file zookeys.1248.151641-treatment1.xml]

<!DOCTYPE tp:taxon-treatment
  PUBLIC "-//TaxonX//DTD Taxonomic Treatment Publishing DTD v0 20100105//EN" "tax-treatment-NSO.dtd">
<tp:taxon-treatment xmlns:tp="http://www.plazi.org/taxpub"><tp:treatment-meta><kwd-group><label>Taxon classification</label><kwd>
              <named-content content-type="kingdom">Animalia</named-content>
            </kwd><kwd>
              <named-content content-type="order">Siluriformes</named-content>
            </kwd><kwd>
              <named-content content-type="family">Ictaluridae</named-content>
            </kwd></kwd-group><mixed-citation publication-type="journal"><person-group><name><surname>Avila-Treviño</surname><given-names>Edith</given-names></name><name><surname>Cardoza-Martínez</surname><given-names>Gabriel Fernando</given-names></name><name><surname>Alonzo-Rojo</surname><given-names>Fernando</given-names></name><name><surname>Pérez-Rodríguez</surname><given-names>Rodolfo</given-names></name></person-group><article-title>﻿<italic><tp:taxon-name><tp:taxon-name-part taxon-name-part-type="genus" reg="Ictalurus">Ictalurus</tp:taxon-name-part><tp:taxon-name-part taxon-name-part-type="species" reg="nazas">nazas</tp:taxon-name-part></tp:taxon-name></italic> sp. nov., a new species of North American catfish (<tp:taxon-name><tp:taxon-name-part taxon-name-part-type="order">Siluriformes</tp:taxon-name-part></tp:taxon-name>, <tp:taxon-name><tp:taxon-name-part taxon-name-part-type="family">Ictaluridae</tp:taxon-name-part></tp:taxon-name>) from Mexico</article-title><source>Zookeys</source><day>04</day><month>08</month><year>2025</year><volume>1248</volume><fpage>33</fpage><lpage>51</lpage><pub-id pub-id-type="doi">10.3897/zookeys.1248.151641</pub-id></mixed-citation></tp:treatment-meta><tp:nomenclature><label>﻿</label><tp:taxon-name>
            <object-id xmlns:xlink="http://www.w3.org/1999/xlink" content-type="arpha" xlink:type="simple">2512F819-1611-54AB-ACC1-953C9DE8D558</object-id>
            <tp:taxon-name-part taxon-name-part-type="genus" reg="Ictalurus">Ictalurus</tp:taxon-name-part>
            <tp:taxon-name-part taxon-name-part-type="species" reg="nazas">nazas</tp:taxon-name-part>
            <object-id xmlns:xlink="http://www.w3.org/1999/xlink" content-type="zoobank" xlink:type="simple">https://zoobank.org/A26FD24E-C28C-4C72-8D82-BD3995E470D2</object-id>
          </tp:taxon-name><tp:taxon-status xmlns:xlink="http://www.w3.org/1999/xlink" xlink:type="simple">sp. nov.</tp:taxon-status><xref ref-type="fig" rid="F5">Fig. 5</xref><xref ref-type="table" rid="T4">, Tables 4</xref><xref ref-type="table" rid="T5">, 5</xref></tp:nomenclature><tp:treatment-sec sec-type="type locality" id="SECID0EUZAI"><title>Type locality.</title><p>Ramos River, 1.12 km north of El Olote, Santiago Papasquiaro, Durango, Mexico.</p></tp:treatment-sec><tp:treatment-sec sec-type="type material" id="SECID0EZZAI"><title>Type materials.</title><p><bold><italic>Holotype</italic>.</bold> • <named-content xmlns:xlink="http://www.w3.org/1999/xlink" content-type="dwc:institutional_code" xlink:title="Universidad Michoacana de San Nicolás de Hidalgo" xlink:href="http://grbio.org/institution/universidad-michoacana-de-san-nicol%C3%A1s-de-hidalgo" xlink:type="simple">UMSNH</named-content>-2654, adult, 302 mm <abbrev xmlns:xlink="http://www.w3.org/1999/xlink" xlink:title="standard length" id="ABBRID0EJ1AI" xlink:type="simple">SL</abbrev>, Ramos River 1.12 km north of El Olote, Santiago Papasquiaro, Durango, Mexico, endorheic drainage Ramos River; <named-content xmlns:xlink="http://www.w3.org/1999/xlink" content-type="dwc:verbatimCoordinates" xlink:type="simple"><named-content content-type="geo-json" specific-use="{&#34;type&#34;:&#34;Point&#34;,&#34;coordinates&#34;:[-105.450111,25.237000]}" id="NCID0EQ1AI" xlink:type="simple">25°14'13.2"N, -105°27'0.4"W</named-content></named-content>, collected on June 2, 2008. <bold><italic>Paratypes</italic>.</bold> • <named-content xmlns:xlink="http://www.w3.org/1999/xlink" content-type="dwc:institutional_code" xlink:title="Universidad Michoacana de San Nicolás de Hidalgo" xlink:href="http://grbio.org/institution/universidad-michoacana-de-san-nicol%C3%A1s-de-hidalgo" xlink:type="simple">UMSNH</named-content>-7266 (<italic>N</italic> = 1), El Olote, Santiago Papasquiaro, Durango, Mexico, endorheic drainage Ramos River; <named-content xmlns:xlink="http://www.w3.org/1999/xlink" content-type="dwc:verbatimCoordinates" xlink:type="simple"><named-content content-type="geo-json" specific-use="{&#34;type&#34;:&#34;Point&#34;,&#34;coordinates&#34;:[-105.443831,25.221400]}" id="NCID0ED2AI" xlink:type="simple">25°13'17.04"N, -105°26'37.79"W</named-content></named-content>, collected on May 10, 2004.; • <named-content xmlns:xlink="http://www.w3.org/1999/xlink" content-type="dwc:institutional_code" xlink:title="Universidad Michoacana de San Nicolás de Hidalgo" xlink:href="http://grbio.org/institution/universidad-michoacana-de-san-nicol%C3%A1s-de-hidalgo" xlink:type="simple">UMSNH</named-content>-1642 (<italic>N</italic> = 3) river to the east of Santiago Papasquiaro, Durango, Mexico, endorheic drainage Ramos River; <named-content xmlns:xlink="http://www.w3.org/1999/xlink" content-type="dwc:verbatimCoordinates" xlink:type="simple"><named-content content-type="geo-json" specific-use="{&#34;type&#34;:&#34;Point&#34;,&#34;coordinates&#34;:[-105.415186,25.040589]}" id="NCID0ES2AI" xlink:type="simple">25°2'26.12"N, -105°24'54.67"W</named-content></named-content>, collected on September 19, 2005; • CNPE-IBUNAM-17795 (<italic>N</italic> = 5) Nazas River, main body, Nazas, Durango, Mexico, endorheic drainage Nazas River; <named-content xmlns:xlink="http://www.w3.org/1999/xlink" content-type="dwc:verbatimCoordinates" xlink:type="simple"><named-content content-type="geo-json" specific-use="{&#34;type&#34;:&#34;Point&#34;,&#34;coordinates&#34;:[-104.173611,25.215833]}" id="NCID0E32AI" xlink:type="simple">25°12'57"N, -104°10'25"W</named-content></named-content>, collected on April 4, 2004; • CNPE-IBUNAM-17779 (<italic>N</italic> = 1) Dolores Hidalgo, Nazas, Durango, Mexico, endorheic drainage Nazas River; <named-content xmlns:xlink="http://www.w3.org/1999/xlink" content-type="dwc:verbatimCoordinates" xlink:type="simple"><named-content content-type="geo-json" specific-use="{&#34;type&#34;:&#34;Point&#34;,&#34;coordinates&#34;:[-104.090000,25.266389]}" id="NCID0EG3AI" xlink:type="simple">25°15'59"N, -104°05'24"W</named-content></named-content>, collected on April 4, 2004; • CP-UJED-0018 (<italic>N</italic> = 1) Balneario “Belem” Peñón Blanco, Durango, Mexico, endorheic drainage Nazas River; <named-content xmlns:xlink="http://www.w3.org/1999/xlink" content-type="dwc:verbatimCoordinates" xlink:type="simple"><named-content content-type="geo-json" specific-use="{&#34;type&#34;:&#34;Point&#34;,&#34;coordinates&#34;:[-104.076667,24.743333]}" id="NCID0EQ3AI" xlink:type="simple">24°44'36"N, -104°04'36"W</named-content></named-content>, collected on September 18, 1989; • CPUJED-0001 (<italic>N</italic> = 4 El Ranchito, Peñón Blanco, Durango, Mexico, endorheic drainage Nazas River; <named-content xmlns:xlink="http://www.w3.org/1999/xlink" content-type="dwc:verbatimCoordinates" xlink:type="simple"><named-content content-type="geo-json" specific-use="{&#34;type&#34;:&#34;Point&#34;,&#34;coordinates&#34;:[-104.327500,24.988611]}" id="NCID0E13AI" xlink:type="simple">24°59'19"N, -104°19'39"W</named-content></named-content>, collected on August 5, 2015; • CPUJED-0002 (<italic>N</italic> = 2) Arroyo Covadonga, Nazas, Durango, Mexico, endorheic drainage Nazas River, <named-content xmlns:xlink="http://www.w3.org/1999/xlink" content-type="dwc:verbatimCoordinates" xlink:type="simple"><named-content content-type="geo-json" specific-use="{&#34;type&#34;:&#34;Point&#34;,&#34;coordinates&#34;:[-104.194722,25.191944]}" id="NCID0EE4AI" xlink:type="simple">25°11'31"N, -104°11'41"W</named-content></named-content>, collected on December 13, 2022; • CPUJED-0003 (<italic>N</italic> = 1) Amoles, Nazas, Durango, Mexico, endorheic drainage Nazas River, <named-content xmlns:xlink="http://www.w3.org/1999/xlink" content-type="dwc:verbatimCoordinates" xlink:type="simple"><named-content content-type="geo-json" specific-use="{&#34;type&#34;:&#34;Point&#34;,&#34;coordinates&#34;:[-104.496389,25.129722]}" id="NCID0EO4AI" xlink:type="simple">25°07'47"N, -104°29'47"W</named-content></named-content>, collected on December 1, 2022; • CPUJED-0004 (<italic>N</italic> = 4) Nuevo Covadonga, Peñón Blanco, Durango, Mexico, endorheic drainage Nazas River, <named-content xmlns:xlink="http://www.w3.org/1999/xlink" content-type="dwc:verbatimCoordinates" xlink:type="simple"><named-content content-type="geo-json" specific-use="{&#34;type&#34;:&#34;Point&#34;,&#34;coordinates&#34;:[-104.079722,24.909722]}" id="NCID0EY4AI" xlink:type="simple">24°54'35"N, -104°04'47"W</named-content></named-content>; collected on May 22, 2023; • CPUJED-0005 (<italic>N</italic> = 1) El Ranchito, Peñón Blanco, Durango, Mexico, endorheic drainage Nazas River; <named-content xmlns:xlink="http://www.w3.org/1999/xlink" content-type="dwc:verbatimCoordinates" xlink:type="simple"><named-content content-type="geo-json" specific-use="{&#34;type&#34;:&#34;Point&#34;,&#34;coordinates&#34;:[-104.327500,24.988611]}" id="NCID0EC5AI" xlink:type="simple">24°59'19"N, -104°19'39"W</named-content></named-content>, collected on May 21, 2023.</p></tp:treatment-sec><tp:treatment-sec sec-type="diagnosis" id="SECID0EH5AI"><title>Diagnosis.</title><p><italic><tp:taxon-name><tp:taxon-name-part taxon-name-part-type="genus" reg="Ictalurus">Ictalurus</tp:taxon-name-part><tp:taxon-name-part taxon-name-part-type="species" reg="nazas">nazas</tp:taxon-name-part></tp:taxon-name></italic> sp. nov. differs from <italic><tp:taxon-name><tp:taxon-name-part taxon-name-part-type="genus" reg="Ictalurus">I.</tp:taxon-name-part><tp:taxon-name-part taxon-name-part-type="species" reg="pricei">pricei</tp:taxon-name-part></tp:taxon-name></italic> by the following combination of characters: 16–18, rarely 19, anal fin rays (vs. 19–24); shorter premaxillary barbel, reaching only to the opercle margin (vs. extending beyond the margin of the opercle); shorter base of anal fin, 5.0 times into the <abbrev xmlns:xlink="http://www.w3.org/1999/xlink" xlink:title="standard length" id="ABBRID0ED6AI" xlink:type="simple">SL</abbrev> (vs. larger base, 4.4 times into the <abbrev xmlns:xlink="http://www.w3.org/1999/xlink" xlink:title="standard length" id="ABBRID0EH6AI" xlink:type="simple">SL</abbrev>); shorter length of pectoral fin, 7.6 times into the <abbrev xmlns:xlink="http://www.w3.org/1999/xlink" xlink:title="standard length" id="ABBRID0EL6AI" xlink:type="simple">SL</abbrev> (vs. larger pectoral fin, 6.4 times into the <abbrev xmlns:xlink="http://www.w3.org/1999/xlink" xlink:title="standard length" id="ABBRID0EP6AI" xlink:type="simple">SL</abbrev>); shorter length of pelvic fin, 8.8 times into the <abbrev xmlns:xlink="http://www.w3.org/1999/xlink" xlink:title="standard length" id="ABBRID0ET6AI" xlink:type="simple">SL</abbrev> (vs. larger pelvic fin, 7.9 times into the <abbrev xmlns:xlink="http://www.w3.org/1999/xlink" xlink:title="standard length" id="ABBRID0EX6AI" xlink:type="simple">SL</abbrev>); lower number of posterior dentations, 5–8, rarely 9 and 10, (vs. higher number of dentations, 8–11, rarely 12–14 dentations) (Fig. <xref ref-type="fig" rid="F6">6</xref>); weaker development of dentations (vs. stronger development) (Fig. <xref ref-type="fig" rid="F6">6</xref>), and dentations concentrated in the apical part of the pectoral spine (vs. dentations extended from apical to median part of the pectoral spine) (Fig. <xref ref-type="fig" rid="F6">6</xref>).</p><fig id="F5" position="float" orientation="portrait"><object-id xmlns:xlink="http://www.w3.org/1999/xlink" content-type="arpha" xlink:type="simple">0505B6D4-EFCD-5B8C-921D-D0B766942679</object-id><label>Figure 5.</label><caption><p><italic><tp:taxon-name><tp:taxon-name-part taxon-name-part-type="genus" reg="Ictalurus">Ictalurus</tp:taxon-name-part><tp:taxon-name-part taxon-name-part-type="species" reg="nazas">nazas</tp:taxon-name-part></tp:taxon-name></italic> sp. nov. holotype, <named-content xmlns:xlink="http://www.w3.org/1999/xlink" content-type="dwc:institutional_code" xlink:title="Universidad Michoacana de San Nicolás de Hidalgo" xlink:href="http://grbio.org/institution/universidad-michoacana-de-san-nicol%C3%A1s-de-hidalgo" xlink:type="simple">UMSNH</named-content>-2654, adult, <abbrev xmlns:xlink="http://www.w3.org/1999/xlink" xlink:title="standard length" id="ABBRID0E6ABI" xlink:type="simple">SL</abbrev> 302 mm, Ramos River, 1.12 km north of El Olote, Santiago Papasquiaro, Durango, Mexico, endorheic drainage Ramos River.</p></caption><graphic xmlns:xlink="http://www.w3.org/1999/xlink" xlink:href="zookeys-1248-033_article-151641__-g005.jpg" position="float" orientation="portrait" xlink:type="simple" id="oo_1387558.jpg"><uri content-type="original_file" xlink:type="simple">https://binary.pensoft.net/fig/1387558</uri></graphic></fig><fig id="F6" position="float" orientation="portrait"><object-id xmlns:xlink="http://www.w3.org/1999/xlink" content-type="arpha" xlink:type="simple">9460361A-2B0C-5EE9-A543-0CA259512268</object-id><label>Figure 6.</label><caption><p>View of the pectoral spine of <italic><tp:taxon-name><tp:taxon-name-part taxon-name-part-type="genus" reg="Ictalurus">Ictalurus</tp:taxon-name-part></tp:taxon-name></italic> species: A. <italic><tp:taxon-name><tp:taxon-name-part taxon-name-part-type="genus" reg="Ictalurus">I.</tp:taxon-name-part><tp:taxon-name-part taxon-name-part-type="species" reg="nazas">nazas</tp:taxon-name-part></tp:taxon-name></italic> sp. nov., 33 mm. and B. <italic><tp:taxon-name><tp:taxon-name-part taxon-name-part-type="genus" reg="Ictalurus">I.</tp:taxon-name-part><tp:taxon-name-part taxon-name-part-type="species" reg="pricei">pricei</tp:taxon-name-part></tp:taxon-name></italic>, 28 mm. <italic><tp:taxon-name><tp:taxon-name-part taxon-name-part-type="genus" reg="Ictalurus">Ictalurus</tp:taxon-name-part><tp:taxon-name-part taxon-name-part-type="species" reg="nazas">nazas</tp:taxon-name-part></tp:taxon-name></italic> sp. nov. exhibits fewer posterior dentations, which are underdeveloped and can only be distinguished from the middle of the spine towards the apex.</p></caption><graphic xmlns:xlink="http://www.w3.org/1999/xlink" xlink:href="zookeys-1248-033_article-151641__-g006.jpg" position="float" orientation="portrait" xlink:type="simple" id="oo_1387559.jpg"><uri content-type="original_file" xlink:type="simple">https://binary.pensoft.net/fig/1387559</uri></graphic></fig><p>In relation to other recognized species of <italic><tp:taxon-name><tp:taxon-name-part taxon-name-part-type="genus" reg="Ictalurus">Ictalurus</tp:taxon-name-part></tp:taxon-name></italic> (sensu <xref ref-type="bibr" rid="B34">Pérez-Rodríguez et al. 2023</xref>), <italic><tp:taxon-name><tp:taxon-name-part taxon-name-part-type="genus" reg="Ictalurus">Ictalurus</tp:taxon-name-part><tp:taxon-name-part taxon-name-part-type="species" reg="nazas">nazas</tp:taxon-name-part></tp:taxon-name></italic> sp. nov. can be distinguished from its congeners, <italic><tp:taxon-name><tp:taxon-name-part taxon-name-part-type="genus" reg="Ictalurus">I.</tp:taxon-name-part><tp:taxon-name-part taxon-name-part-type="species" reg="lupus">lupus</tp:taxon-name-part></tp:taxon-name></italic> (Miller et al. 2005), <italic><tp:taxon-name><tp:taxon-name-part taxon-name-part-type="genus" reg="Ictalurus">I.</tp:taxon-name-part><tp:taxon-name-part taxon-name-part-type="species" reg="dugesii">dugesii</tp:taxon-name-part></tp:taxon-name></italic> (<xref ref-type="bibr" rid="B2">Arce-H. et al. 2016</xref>), <italic><tp:taxon-name><tp:taxon-name-part taxon-name-part-type="genus" reg="Ictalurus">I.</tp:taxon-name-part><tp:taxon-name-part taxon-name-part-type="species" reg="mexicanus">mexicanus</tp:taxon-name-part></tp:taxon-name></italic> (<xref ref-type="bibr" rid="B2">Arce-H. et al. 2016</xref>), <italic><tp:taxon-name><tp:taxon-name-part taxon-name-part-type="genus" reg="Ictalurus">I.</tp:taxon-name-part><tp:taxon-name-part taxon-name-part-type="species" reg="punctatus">punctatus</tp:taxon-name-part></tp:taxon-name></italic> (Miller et al. 2005), <italic><tp:taxon-name><tp:taxon-name-part taxon-name-part-type="genus" reg="Ictalurus">I.</tp:taxon-name-part><tp:taxon-name-part taxon-name-part-type="species" reg="furcatus">furcatus</tp:taxon-name-part></tp:taxon-name></italic> (Miller et al. 2005), and <italic><tp:taxon-name><tp:taxon-name-part taxon-name-part-type="genus" reg="Ictalurus">I.</tp:taxon-name-part><tp:taxon-name-part taxon-name-part-type="species" reg="balsanus">balsanus</tp:taxon-name-part></tp:taxon-name></italic> (Mejía et al. 2013), by presenting an anal fin base shorter than the head length, with 16 to 19 anal fin rays. Additionally, the premaxillary barbels do not extend beyond the posterior margin of the opercle (see Description for further details). Adult specimens of <italic><tp:taxon-name><tp:taxon-name-part taxon-name-part-type="genus" reg="Ictalurus">Ictalurus</tp:taxon-name-part><tp:taxon-name-part taxon-name-part-type="species" reg="nazas">nazas</tp:taxon-name-part></tp:taxon-name></italic> sp. nov. also differ from most congeners, except <italic><tp:taxon-name><tp:taxon-name-part taxon-name-part-type="genus" reg="Ictalurus">I.</tp:taxon-name-part><tp:taxon-name-part taxon-name-part-type="species" reg="dugesii">dugesii</tp:taxon-name-part></tp:taxon-name></italic>, by exhibiting fewer and less developed posterior dentations on the pectoral spine, which are restricted to its apical portion.</p><p>Moreover, <italic><tp:taxon-name><tp:taxon-name-part taxon-name-part-type="genus" reg="Ictalurus">Ictalurus</tp:taxon-name-part><tp:taxon-name-part taxon-name-part-type="species" reg="nazas">nazas</tp:taxon-name-part></tp:taxon-name></italic> sp. nov. can be diagnosed by the following characters: from <italic><tp:taxon-name><tp:taxon-name-part taxon-name-part-type="genus" reg="Ictalurus">I.</tp:taxon-name-part><tp:taxon-name-part taxon-name-part-type="species" reg="punctatus">punctatus</tp:taxon-name-part></tp:taxon-name></italic> by having a moderately forked caudal fin with a distal margin forming an “U” shape and fully rounded (vs. deeply forked caudal fin with a “V” shaped margin and pointed tips); from <italic><tp:taxon-name><tp:taxon-name-part taxon-name-part-type="genus" reg="Ictalurus">I.</tp:taxon-name-part><tp:taxon-name-part taxon-name-part-type="species" reg="lupus">lupus</tp:taxon-name-part></tp:taxon-name></italic>, by having 7 to 9 (rarely 6 and 10) pectoral fin rays (vs. 9 to 10 rays); from <italic><tp:taxon-name><tp:taxon-name-part taxon-name-part-type="genus" reg="Ictalurus">I.</tp:taxon-name-part><tp:taxon-name-part taxon-name-part-type="species" reg="mexicanus">mexicanus</tp:taxon-name-part></tp:taxon-name></italic>, by the presence of posterior dentations in the pectoral spine (vs. absence); from <italic><tp:taxon-name><tp:taxon-name-part taxon-name-part-type="genus" reg="Ictalurus">I.</tp:taxon-name-part><tp:taxon-name-part taxon-name-part-type="species" reg="dugesii">dugesii</tp:taxon-name-part></tp:taxon-name></italic> by presenting a blunt tip on the pectoral spine (vs. sharp tip); from <italic><tp:taxon-name><tp:taxon-name-part taxon-name-part-type="genus" reg="Ictalurus">I.</tp:taxon-name-part><tp:taxon-name-part taxon-name-part-type="species" reg="furcatus">furcatus</tp:taxon-name-part></tp:taxon-name></italic> by presenting fewer anal fin rays (16 to 19 vs. 28–38 rays), and from <italic><tp:taxon-name><tp:taxon-name-part taxon-name-part-type="genus" reg="Ictalurus">I.</tp:taxon-name-part><tp:taxon-name-part taxon-name-part-type="species" reg="balsanus">balsanus</tp:taxon-name-part></tp:taxon-name></italic> by presenting 17 to 19 caudal fin rays (vs. 22 rays).</p></tp:treatment-sec><tp:treatment-sec sec-type="description" id="SECID0EEJBI"><title>Description.</title><p>Elongated body; large head, ventrally flattened, tapering anteriorly. Eyes small, diameter, 9.6 times into head the length, interorbital distance, 3.2. times into the head length. Terminal mouth position with eight barbels: four maxillary, two premaxillary, and two nasals. The premaxillary barbels do not reach the edge of the operculum.</p><p>Dorsal fin with 5 to 7, rarely 9 rays, its origin positioned at the midpoint of the pectoral fins. Pectoral fin length 8.4 times into the <abbrev xmlns:xlink="http://www.w3.org/1999/xlink" xlink:title="standard length" id="ABBRID0ELJBI" xlink:type="simple">SL</abbrev> and contains 7 to 9 rays, though, on occasions, specimens may exhibit 6 or 10 rays. The pectoral spine features a series of 5 to 8 posterior dentations with weaker development; in rare cases, 9 or 10 dentations may be present. Pelvic fin is short, 9.5 times into the <abbrev xmlns:xlink="http://www.w3.org/1999/xlink" xlink:title="standard length" id="ABBRID0EPJBI" xlink:type="simple">SL</abbrev>, with 7 to 8 rays, rarely 6 and 9; origin posterior to the base of the dorsal fin. Anal fin base shorter than head length, its length fitting 5.0 times into the <abbrev xmlns:xlink="http://www.w3.org/1999/xlink" xlink:title="standard length" id="ABBRID0ETJBI" xlink:type="simple">SL</abbrev>; fin composed of 16 to 19 rays. Caudal peduncle short and moderately forked, with a rounded distal margin forming a “U” shape, with 17 to 19 rays.</p><p>Color. In life, the body is olive green, with a slightly darker pigmentation on the dorsal part of the head, fins, and premaxillary barbels. Ventral region, along with the maxillary and nasal barbels, appears noticeably lighter. The body features a few dark spots, while the caudal fin margin is distinctly black. In alcohol, the body takes on a gray hue, with the fins and ventral region significantly lighter. The fin margins remain black, and the premaxillary barbels appear darker than the maxillary and nasal barbels.</p></tp:treatment-sec><tp:treatment-sec sec-type="habitat" id="SECID0EYJBI"><title>Habitat and ecology.</title><p>The species inhabits slow-moving waters with temperatures ranging from 17 to 22 °C. It is generally found in areas with exposed bedrock slabs and crevices that provide refuge.</p></tp:treatment-sec><tp:treatment-sec sec-type="distribution" id="SECID0E4JBI"><title>Distribution.</title><p><italic><tp:taxon-name><tp:taxon-name-part taxon-name-part-type="genus" reg="Ictalurus">Ictalurus</tp:taxon-name-part><tp:taxon-name-part taxon-name-part-type="species" reg="nazas">nazas</tp:taxon-name-part></tp:taxon-name></italic> sp. nov. is only known from the endorheic basin of the Nazas-Aguanaval System, including its main tributaries: the Rivers Peñón Blanco and Ramos (Fig. <xref ref-type="fig" rid="F7">7</xref>).</p><fig id="F7" position="float" orientation="portrait"><object-id xmlns:xlink="http://www.w3.org/1999/xlink" content-type="arpha" xlink:type="simple">E456DBE3-D99C-561C-993B-291DA392426D</object-id><label>Figure 7.</label><caption><p>Type locality of <italic><tp:taxon-name><tp:taxon-name-part taxon-name-part-type="genus" reg="Ictalurus">I.</tp:taxon-name-part><tp:taxon-name-part taxon-name-part-type="species" reg="nazas">nazas</tp:taxon-name-part></tp:taxon-name></italic> sp. nov. Ramos River, 1.12 km north of El Olote, Santiago Papasquiaro, Durango, Mexico, endorheic drainage, Ramos River; <named-content xmlns:xlink="http://www.w3.org/1999/xlink" content-type="dwc:verbatimCoordinates" xlink:type="simple"><named-content content-type="geo-json" specific-use="{&#34;type&#34;:&#34;Point&#34;,&#34;coordinates&#34;:[-105.450111,25.237000]}" id="NCID0EILBI" xlink:type="simple">25°14'13.2"N, -105°27'0.4"W</named-content></named-content>.</p></caption><graphic xmlns:xlink="http://www.w3.org/1999/xlink" xlink:href="zookeys-1248-033_article-151641__-g007.jpg" position="float" orientation="portrait" xlink:type="simple" id="oo_1387560.jpg"><uri content-type="original_file" xlink:type="simple">https://binary.pensoft.net/fig/1387560</uri></graphic></fig></tp:treatment-sec><tp:treatment-sec sec-type="etymology" id="SECID0ESLBI"><title>Etymology.</title><p>The specific epithet nazas is derived from the name of the basin in which the species is distributed and to which it is endemic.</p></tp:treatment-sec><tp:treatment-sec><!--Section generated to contain objects referenced in tp:taxon-treatment.--><table-wrap id="T4" position="float" orientation="portrait"><label>Table 4.</label><caption><p>Frequencies of rays in the dorsal, caudal, anal, pectoral, and pelvic fins and number of dentations on the pectoral spine.</p></caption><table id="TID0E56AI" rules="all"><tbody><tr><th rowspan="1" colspan="1"/><th rowspan="1" colspan="7">Dorsal rays</th><th rowspan="1" colspan="8">Caudal rays</th><th rowspan="1" colspan="20">Anal rays</th></tr><tr><td rowspan="1" colspan="1"/><td rowspan="1" colspan="1">5</td><td rowspan="1" colspan="1">6</td><td rowspan="1" colspan="1"/><td rowspan="1" colspan="1"/><td rowspan="1" colspan="1">7</td><td rowspan="1" colspan="1">9</td><td rowspan="1" colspan="1"/><td rowspan="1" colspan="1">15</td><td rowspan="1" colspan="1"/><td rowspan="1" colspan="1">16</td><td rowspan="1" colspan="1"/><td rowspan="1" colspan="1">17</td><td rowspan="1" colspan="1"/><td rowspan="1" colspan="1"/><td rowspan="1" colspan="1">18</td><td rowspan="1" colspan="1"/><td rowspan="1" colspan="1">19</td><td rowspan="1" colspan="1"/><td rowspan="1" colspan="1">16</td><td rowspan="1" colspan="1"/><td rowspan="1" colspan="1">17</td><td rowspan="1" colspan="1"/><td rowspan="1" colspan="1">18</td><td rowspan="1" colspan="1"/><td rowspan="1" colspan="1">19</td><td rowspan="1" colspan="1"/><td rowspan="1" colspan="1">20</td><td rowspan="1" colspan="1"/><td rowspan="1" colspan="1">21</td><td rowspan="1" colspan="1"/><td rowspan="1" colspan="1">22</td><td rowspan="1" colspan="1"/><td rowspan="1" colspan="1">23</td><td rowspan="1" colspan="1"/><td rowspan="1" colspan="1">24</td></tr><tr><td rowspan="1" colspan="1"><tp:taxon-name><tp:taxon-name-part taxon-name-part-type="genus" reg="Ictalurus">Ictalurus</tp:taxon-name-part></tp:taxon-name> sp. from Nazas</td><td rowspan="1" colspan="1">2</td><td rowspan="1" colspan="1">16</td><td rowspan="1" colspan="1"/><td rowspan="1" colspan="1"/><td rowspan="1" colspan="1">5</td><td rowspan="1" colspan="1">1</td><td rowspan="1" colspan="1"/><td rowspan="1" colspan="1"/><td rowspan="1" colspan="1"/><td rowspan="1" colspan="1">2</td><td rowspan="1" colspan="1"/><td rowspan="1" colspan="1">16</td><td rowspan="1" colspan="1"/><td rowspan="1" colspan="1"/><td rowspan="1" colspan="1">1</td><td rowspan="1" colspan="1"/><td rowspan="1" colspan="1">5</td><td rowspan="1" colspan="1"/><td rowspan="1" colspan="1">8</td><td rowspan="1" colspan="1"/><td rowspan="1" colspan="1">6</td><td rowspan="1" colspan="1"/><td rowspan="1" colspan="1">9</td><td rowspan="1" colspan="1"/><td rowspan="1" colspan="1">1</td><td rowspan="1" colspan="1"/><td rowspan="1" colspan="1"/><td rowspan="1" colspan="1"/><td rowspan="1" colspan="1"/><td rowspan="1" colspan="1"/><td rowspan="1" colspan="1"/><td rowspan="1" colspan="1"/><td rowspan="1" colspan="1"/><td rowspan="1" colspan="1"/><td rowspan="1" colspan="1"/></tr><tr><td rowspan="1" colspan="1">
                <tp:taxon-name><tp:taxon-name-part taxon-name-part-type="genus" reg="Ictalurus">I.</tp:taxon-name-part><tp:taxon-name-part taxon-name-part-type="species" reg="pricei">pricei</tp:taxon-name-part></tp:taxon-name>
              </td><td rowspan="1" colspan="1">1</td><td rowspan="1" colspan="1">31</td><td rowspan="1" colspan="1"/><td rowspan="1" colspan="1"/><td rowspan="1" colspan="1">4</td><td rowspan="1" colspan="1"/><td rowspan="1" colspan="1"/><td rowspan="1" colspan="1">1</td><td rowspan="1" colspan="1"/><td rowspan="1" colspan="1">2</td><td rowspan="1" colspan="1"/><td rowspan="1" colspan="1">25</td><td rowspan="1" colspan="1"/><td rowspan="1" colspan="1"/><td rowspan="1" colspan="1">6</td><td rowspan="1" colspan="1"/><td rowspan="1" colspan="1">2</td><td rowspan="1" colspan="1"/><td rowspan="1" colspan="1"/><td rowspan="1" colspan="1"/><td rowspan="1" colspan="1"/><td rowspan="1" colspan="1"/><td rowspan="1" colspan="1"/><td rowspan="1" colspan="1"/><td rowspan="1" colspan="1">10</td><td rowspan="1" colspan="1"/><td rowspan="1" colspan="1">4</td><td rowspan="1" colspan="1"/><td rowspan="1" colspan="1">3</td><td rowspan="1" colspan="1"/><td rowspan="1" colspan="1">10</td><td rowspan="1" colspan="1"/><td rowspan="1" colspan="1">7</td><td rowspan="1" colspan="1"/><td rowspan="1" colspan="1">2</td></tr><tr><td rowspan="2" colspan="1"/><td rowspan="1" colspan="9">Pectoral rays</td><td rowspan="1" colspan="7">Pelvic rays</td><td rowspan="1" colspan="19">Dentations</td></tr><tr><td rowspan="1" colspan="1">6</td><td rowspan="1" colspan="1"/><td rowspan="1" colspan="1">7</td><td rowspan="1" colspan="1">8</td><td rowspan="1" colspan="1"/><td rowspan="1" colspan="1"/><td rowspan="1" colspan="1">9</td><td rowspan="1" colspan="1"/><td rowspan="1" colspan="1">10</td><td rowspan="1" colspan="1"/><td rowspan="1" colspan="1">6</td><td rowspan="1" colspan="1"/><td rowspan="1" colspan="1">7</td><td rowspan="1" colspan="1">8</td><td rowspan="1" colspan="1"/><td rowspan="1" colspan="1">9</td><td rowspan="1" colspan="1"/><td rowspan="1" colspan="1">5</td><td rowspan="1" colspan="1"/><td rowspan="1" colspan="1">6</td><td rowspan="1" colspan="1"/><td rowspan="1" colspan="1">7</td><td rowspan="1" colspan="1">8</td><td rowspan="1" colspan="1">9</td><td rowspan="1" colspan="1"/><td rowspan="1" colspan="1">10</td><td rowspan="1" colspan="1"/><td rowspan="1" colspan="1">11</td><td rowspan="1" colspan="1"/><td rowspan="1" colspan="1">12</td><td rowspan="1" colspan="1"/><td rowspan="1" colspan="1">13</td><td rowspan="1" colspan="1"/><td rowspan="1" colspan="1">14</td><td rowspan="1" colspan="1"/></tr><tr><td rowspan="1" colspan="1"><tp:taxon-name><tp:taxon-name-part taxon-name-part-type="genus" reg="Ictalurus">Ictalurus</tp:taxon-name-part></tp:taxon-name> sp. from Nazas</td><td rowspan="1" colspan="1">1</td><td rowspan="1" colspan="1"/><td rowspan="1" colspan="1">4</td><td rowspan="1" colspan="1">11</td><td rowspan="1" colspan="1"/><td rowspan="1" colspan="1"/><td rowspan="1" colspan="1">7</td><td rowspan="1" colspan="1"/><td rowspan="1" colspan="1">1</td><td rowspan="1" colspan="1"/><td rowspan="1" colspan="1">1</td><td rowspan="1" colspan="1"/><td rowspan="1" colspan="1">5</td><td rowspan="1" colspan="1">17</td><td rowspan="1" colspan="1"/><td rowspan="1" colspan="1">1</td><td rowspan="1" colspan="1"/><td rowspan="1" colspan="1">3</td><td rowspan="1" colspan="1"/><td rowspan="1" colspan="1">8</td><td rowspan="1" colspan="1"/><td rowspan="1" colspan="1">4</td><td rowspan="1" colspan="1">6</td><td rowspan="1" colspan="1">1</td><td rowspan="1" colspan="1"/><td rowspan="1" colspan="1">2</td><td rowspan="1" colspan="1"/><td rowspan="1" colspan="1"/><td rowspan="1" colspan="1"/><td rowspan="1" colspan="1"/><td rowspan="1" colspan="1"/><td rowspan="1" colspan="1"/><td rowspan="1" colspan="1"/><td rowspan="1" colspan="1"/><td rowspan="1" colspan="1"/></tr><tr><td rowspan="1" colspan="1">
                <tp:taxon-name><tp:taxon-name-part taxon-name-part-type="genus" reg="Ictalurus">I.</tp:taxon-name-part><tp:taxon-name-part taxon-name-part-type="species" reg="pricei">pricei</tp:taxon-name-part></tp:taxon-name>
              </td><td rowspan="1" colspan="1">1</td><td rowspan="1" colspan="1"/><td rowspan="1" colspan="1">3</td><td rowspan="1" colspan="1">30</td><td rowspan="1" colspan="1"/><td rowspan="1" colspan="1"/><td rowspan="1" colspan="1">2</td><td rowspan="1" colspan="1"/><td rowspan="1" colspan="1"/><td rowspan="1" colspan="1"/><td rowspan="1" colspan="1"/><td rowspan="1" colspan="1"/><td rowspan="1" colspan="1">1</td><td rowspan="1" colspan="1">34</td><td rowspan="1" colspan="1"/><td rowspan="1" colspan="1">1</td><td rowspan="1" colspan="1"/><td rowspan="1" colspan="1"/><td rowspan="1" colspan="1"/><td rowspan="1" colspan="1"/><td rowspan="1" colspan="1"/><td rowspan="1" colspan="1"/><td rowspan="1" colspan="1">5</td><td rowspan="1" colspan="1">15</td><td rowspan="1" colspan="1"/><td rowspan="1" colspan="1">10</td><td rowspan="1" colspan="1"/><td rowspan="1" colspan="1">3</td><td rowspan="1" colspan="1"/><td rowspan="1" colspan="1">1</td><td rowspan="1" colspan="1"/><td rowspan="1" colspan="1">1</td><td rowspan="1" colspan="1"/><td rowspan="1" colspan="1">1</td><td rowspan="1" colspan="1"/></tr></tbody></table></table-wrap><table-wrap id="T5" position="float" orientation="portrait"><label>Table 5.</label><caption><p>Linear measurements of <italic><tp:taxon-name><tp:taxon-name-part taxon-name-part-type="genus" reg="Ictalurus">Ictalurus</tp:taxon-name-part></tp:taxon-name></italic> sp. from Nazas (abbreviations of proportions are shown in the Materials and method section). <italic>N</italic> = sample size, SD = standard deviation.</p></caption><table id="TID0EP4BI" rules="all"><tbody><tr><th rowspan="1" colspan="1"/><th rowspan="1" colspan="4"><tp:taxon-name><tp:taxon-name-part taxon-name-part-type="genus" reg="Ictalurus">Ictalurus</tp:taxon-name-part></tp:taxon-name> sp. from Nazas</th><th rowspan="1" colspan="3">
                <tp:taxon-name><tp:taxon-name-part taxon-name-part-type="genus" reg="Ictalurus">I.</tp:taxon-name-part><tp:taxon-name-part taxon-name-part-type="species" reg="pricei">pricei</tp:taxon-name-part></tp:taxon-name>
              </th></tr><tr><td rowspan="2" colspan="1"/><td rowspan="1" colspan="1">Holotype</td><td rowspan="1" colspan="3">Paratype <italic>N</italic> = 23</td><td rowspan="1" colspan="3"><italic>N</italic> = 36</td></tr><tr><td rowspan="1" colspan="1"/><td rowspan="1" colspan="1">Range</td><td rowspan="1" colspan="1">Mean</td><td rowspan="1" colspan="1">SD</td><td rowspan="1" colspan="1">Range</td><td rowspan="1" colspan="1">Mean</td><td rowspan="1" colspan="1">SD</td></tr><tr><td rowspan="1" colspan="1">Total length</td><td rowspan="1" colspan="1">342</td><td rowspan="1" colspan="1">106.4-388.6</td><td rowspan="1" colspan="1">193.3</td><td rowspan="1" colspan="1">98.7</td><td rowspan="1" colspan="1">102.9-290</td><td rowspan="1" colspan="1">179.3</td><td rowspan="1" colspan="1">46.3</td></tr><tr><td rowspan="1" colspan="1">Standard Length</td><td rowspan="1" colspan="1">302</td><td rowspan="1" colspan="1">87.9-347</td><td rowspan="1" colspan="1">169.3</td><td rowspan="1" colspan="1">89.8</td><td rowspan="1" colspan="1">87.1-208</td><td rowspan="1" colspan="1">154.2</td><td rowspan="1" colspan="1">38.9</td></tr><tr><td rowspan="1" colspan="1">Head length</td><td rowspan="1" colspan="1">70.2</td><td rowspan="1" colspan="1">23.6-81.8</td><td rowspan="1" colspan="1">41.6</td><td rowspan="1" colspan="1">18.8</td><td rowspan="1" colspan="1">22.3-53.9</td><td rowspan="1" colspan="1">39.2</td><td rowspan="1" colspan="1">9.9</td></tr><tr><td rowspan="1" colspan="1"><abbrev xmlns:xlink="http://www.w3.org/1999/xlink" xlink:title="head length" id="ABBRID0EAFAI" xlink:type="simple">HL</abbrev>/ID</td><td rowspan="1" colspan="1">2.3</td><td rowspan="1" colspan="1">2.2-3.2</td><td rowspan="1" colspan="1">2.6</td><td rowspan="1" colspan="1">0.3</td><td rowspan="1" colspan="1">2.1-3</td><td rowspan="1" colspan="1">2.6</td><td rowspan="1" colspan="1">0.2</td></tr><tr><td rowspan="1" colspan="1"><abbrev xmlns:xlink="http://www.w3.org/1999/xlink" xlink:title="head length" id="ABBRID0E5FAI" xlink:type="simple">HL</abbrev>/<abbrev xmlns:xlink="http://www.w3.org/1999/xlink" xlink:title="eye diameter" id="ABBRID0ECGAI" xlink:type="simple">ED</abbrev></td><td rowspan="1" colspan="1">8.2</td><td rowspan="1" colspan="1">4.6-9.6</td><td rowspan="1" colspan="1">6.6</td><td rowspan="1" colspan="1">1.4</td><td rowspan="1" colspan="1">4.1-7.2</td><td rowspan="1" colspan="1">5.9</td><td rowspan="1" colspan="1">0.7</td></tr><tr><td rowspan="1" colspan="1"><abbrev xmlns:xlink="http://www.w3.org/1999/xlink" xlink:title="standard length" id="ABBRID0E6GAI" xlink:type="simple">SL</abbrev>/<abbrev xmlns:xlink="http://www.w3.org/1999/xlink" xlink:title="head length" id="ABBRID0EDHAI" xlink:type="simple">HL</abbrev></td><td rowspan="1" colspan="1">4.3</td><td rowspan="1" colspan="1">3.4-5.1</td><td rowspan="1" colspan="1">4.0</td><td rowspan="1" colspan="1">0.4</td><td rowspan="1" colspan="1">3.6-4.2</td><td rowspan="1" colspan="1">3.9</td><td rowspan="1" colspan="1">0.1</td></tr><tr><td rowspan="1" colspan="1"><abbrev xmlns:xlink="http://www.w3.org/1999/xlink" xlink:title="standard length" id="ABBRID0EAIAI" xlink:type="simple">SL</abbrev>/MH</td><td rowspan="1" colspan="1">5.4</td><td rowspan="1" colspan="1">4.2-9.4</td><td rowspan="1" colspan="1">5.6</td><td rowspan="1" colspan="1">1.4</td><td rowspan="1" colspan="1">3.8-6.1</td><td rowspan="1" colspan="1">4.7</td><td rowspan="1" colspan="1">0.6</td></tr><tr><td rowspan="1" colspan="1"><abbrev xmlns:xlink="http://www.w3.org/1999/xlink" xlink:title="standard length" id="ABBRID0E5IAI" xlink:type="simple">SL</abbrev>/<abbrev xmlns:xlink="http://www.w3.org/1999/xlink" xlink:title="anal fin base length" id="ABBRID0ECJAI" xlink:type="simple">AFL</abbrev></td><td rowspan="1" colspan="1">6.0</td><td rowspan="1" colspan="1">2.9-6.7</td><td rowspan="1" colspan="1">5.0</td><td rowspan="1" colspan="1">0.8</td><td rowspan="1" colspan="1">3.6-5.1</td><td rowspan="1" colspan="1">4.4</td><td rowspan="1" colspan="1">0.4</td></tr><tr><td rowspan="1" colspan="1"><abbrev xmlns:xlink="http://www.w3.org/1999/xlink" xlink:title="standard length" id="ABBRID0E6JAI" xlink:type="simple">SL</abbrev>/<abbrev xmlns:xlink="http://www.w3.org/1999/xlink" xlink:title="pectoral fin length" id="ABBRID0EDKAI" xlink:type="simple">PFL</abbrev></td><td rowspan="1" colspan="1">8.7</td><td rowspan="1" colspan="1">5.8-11.4</td><td rowspan="1" colspan="1">7.6</td><td rowspan="1" colspan="1">1.8</td><td rowspan="1" colspan="1">4.4-7.6</td><td rowspan="1" colspan="1">6.4</td><td rowspan="1" colspan="1">0.7</td></tr><tr><td rowspan="1" colspan="1"><abbrev xmlns:xlink="http://www.w3.org/1999/xlink" xlink:title="standard length" id="ABBRID0EALAI" xlink:type="simple">SL</abbrev>/<abbrev xmlns:xlink="http://www.w3.org/1999/xlink" xlink:title="pelvic fin length" id="ABBRID0EELAI" xlink:type="simple">PvFL</abbrev></td><td rowspan="1" colspan="1">10.7</td><td rowspan="1" colspan="1">6.7-12.5</td><td rowspan="1" colspan="1">8.8</td><td rowspan="1" colspan="1">1.6</td><td rowspan="1" colspan="1">6.8-8.9</td><td rowspan="1" colspan="1">7.9</td><td rowspan="1" colspan="1">0.5</td></tr></tbody></table></table-wrap></tp:treatment-sec><ref-list><ref id="B34"><mixed-citation xmlns:xlink="http://www.w3.org/1999/xlink" xlink:type="simple"><person-group><name name-style="western"><surname>Pérez-Rodríguez</surname><given-names>R</given-names></name><name name-style="western"><surname>Domínguez-Domínguez</surname><given-names>O</given-names></name><name name-style="western"><surname>Pedraza-Lara</surname><given-names>CC</given-names></name><name name-style="western"><surname>Rosas-Valdez</surname><given-names>R</given-names></name><name name-style="western"><surname>Pérez-Ponce de León</surname><given-names>G</given-names></name><name name-style="western"><surname>García-Andrade</surname><given-names>AB</given-names></name><name name-style="western"><surname>Doadrio</surname><given-names>I</given-names></name></person-group> (<year>2023</year>) <article-title>Multi-locus phylogeny of the catfish genus <italic><tp:taxon-name><tp:taxon-name-part taxon-name-part-type="genus">Ictalurus</tp:taxon-name-part></tp:taxon-name></italic> Rafinesque, 1820 (<tp:taxon-name><tp:taxon-name-part taxon-name-part-type="class">Actinopterygii</tp:taxon-name-part></tp:taxon-name>, <tp:taxon-name><tp:taxon-name-part taxon-name-part-type="order">Siluriformes</tp:taxon-name-part></tp:taxon-name>) and its systematic and evolutionary implications.</article-title><source>BMC Ecology and Evolution</source><volume>23</volume>(<issue>27</issue>): <fpage>1</fpage>–<lpage>20</lpage>. <ext-link xlink:href="10.1186/s12862-023-02134-w" ext-link-type="doi" xlink:type="simple">https://doi.org/10.1186/s12862-023-02134-w</ext-link></mixed-citation></ref><ref id="B2"><mixed-citation xmlns:xlink="http://www.w3.org/1999/xlink" xlink:type="simple"><person-group><name name-style="western"><surname>Arce-H</surname><given-names>M</given-names></name><name name-style="western"><surname>Lundberg</surname><given-names>JG</given-names></name><name name-style="western"><surname>O’Leary</surname><given-names>MA</given-names></name></person-group> (<year>2016</year>) <article-title>Phylogeny of the North American catfish family <tp:taxon-name><tp:taxon-name-part taxon-name-part-type="family">Ictaluridae</tp:taxon-name-part></tp:taxon-name> (<tp:taxon-name><tp:taxon-name-part taxon-name-part-type="subclass">Teleostei</tp:taxon-name-part></tp:taxon-name>: <tp:taxon-name><tp:taxon-name-part taxon-name-part-type="order">Siluriformes</tp:taxon-name-part></tp:taxon-name>) combining morphology, genes and fossils.</article-title><source>Cladistics</source><volume>33</volume>(<issue>4</issue>): <fpage>406</fpage>–<lpage>428</lpage>. <ext-link xlink:href="10.1111/cla.12175" ext-link-type="doi" xlink:type="simple">https://doi.org/10.1111/cla.12175</ext-link></mixed-citation></ref></ref-list></tp:taxon-treatment>
